# Supplementary material for: The psychophysiological mechanisms of real-world time experience
Source: Sci Rep. 2022 Jul 28;12:12890. doi: 10.1038/s41598-022-16198-z (PMC9330997; doi:10.1038/s41598-022-16198-z)
Supplement: Supplementary file 1 — Supplementary Information. [file 41598_2022_16198_MOESM1_ESM.xlsx]

## Sheet: Sheet1
participant	hour	r_scl	r_peaks	r_hr	r_rmssd	zengage	zmood	ztime
1	1	-1.6794	0.378212	-1.9353	1.05339	0.645497	-1.86467	0.408248
1	2	-0.359319	-0.307424	-0.055866	-0.452094	0.728219	0.221404	-0.816497
1	3	-0.268498	-0.610688	0.431808	-1.37155	-1.08821	-0.895144	-0.816497
1	4	0.406758	-1.362	0.118712	1.25132	1.08821	0.645497	0.408248
1	5	0.992815	1.27335	0.753371	-0.391597	0.597614	-2.04124	1.63299
1	6	0.907642	0.628547	0.687277	-0.089468	1.18661	0.221404	-0.816497
2	1	-0.184235	-0.097171	-0.339717	0.437194	-0.221404		0.597614
2	2	-0.689795	-0.883489	-0.587393	0.553157	-1.47196	-0.816497	-0.597614
2	3	0.243171	0.4548	-0.508021	0.807282	-0.275241	0.408248	-0.597614
2	4	-1.24301	-1.30584	-0.252485	0.01885	1.08821	0.408248	-0.597614
2	5	0.305716	0.787408	0.047933	0.004436	0.885615	-1.11803	-0.597614
2	6	1.56815	1.04429	1.63968	-1.82092	-0.645497	-2.04124	1.79284
3	1	-0.135775	-0.130499	1.11568	0.626075	0	0.476731	-0.190347
3	2	1.45974	1.31361	-0.28081	-0.416177	0.169516	0.408248	0.951734
3	3	0.160949	0.051773	0.410259	-0.221815	0.221404	0.408248	0.380693
3	4	0.47213	0.452437	-0.657965	-0.67953	-1.10096	-1.79284	0.380693
3	5	-1.26059	-1.05342	0.648484	-0.318238	-2.04124	-0.645497	-1.90347
3	6	-0.696456	-0.633895	-1.23564	1.00969	-1.6855	-1.11803	0.380693
4	1	-1.47458	-1.62041	-1.12309	-0.497327	0.847579	0.912871	0.08165
4	2	-0.7534	0.201297	-0.87029	0.070786	1.43019	0.408248	0.571548
4	3	1.23324	1.20344	-0.243173	0.496694	-1.29099		-0.408248
4	4	-0.079614	-0.516488	0.935714	-0.40897	0.362738	-1.29099	1.55134
4	5	0.330658	0.353119	0.601016	-0.247812	0.221404	2.04124	-1.38804
4	6	0.743698	0.379045	0.699824	0.586629	1.11803	0.851943	-0.408248
6	1	0.122965	-0.91229	0.691053	-0.58764	-0.550482	-1.85336	0.408248
6	2	0.908281	0.010263	0.834824	-0.715469	0.442807	1.35241	1.63299
6	3	-0.716995	-0.398384	-0.036951	0.190829	0.716115	-1.77123	-0.816497
6	4	1.31487	0.369264	0.04506	-0.21699	1.11803	0.476731	-0.816497
6	5	-0.278084	-0.717767	0.049701	-0.228966	0	0.645497	-0.816497
6	6	-1.35103	1.64891	-1.58369	1.55824	1.63299	1.79284	0.408248
7	1	-0.35325	-0.626202	-0.351793	0.38376	-0.074785	-1.08821	1.11803
7	2	0.39396	0.595554	0.506989	-0.686681	-0.550482	1.21988	0
7	3	0.104354	0.387322	-0.225667	0.112904	-0.476731		-1.11803
7	4	0.421936	0.500913	0.558194	-0.163396	1.21988	-0.221404	-1.11803
7	5	0.841899	0.382034	-0.206687	0.445633	0.566139	-0.476731	0
7	6	-1.4089	-1.23962	-0.281038	-0.09222	0.085876	0	1.11803
8	1	-1.33144	-1.77603	-1.50221	1.31612	-0.5	-0.792594	-1.10702
8	2	0.657094	1.00447	0.379946	-0.47856	1.29099	2.04124	-1.10702
8	3	-0.170194	0.176164	0.972758	0.156642	0.816497	0.790569	0.221404
8	4	0.579051	0.791086	0.614971	-0.795017	2.04124	0	1.54983
8	5	-0.147158	-0.364387	-0.825151	0.389167	-0.645497	1.29099	0.221404
8	6	0.412647	0.168697	0.359683	-0.588349	-1.57926	-1.69734	0.221404
9	1	-0.252677	-0.524551	-0.844949	-0.040863	-0.944632	1.10096	0
9	2	-1.40655	-1.3195	-1.14784	0.293483	0.645497	-0.912871	-1.41421
9	3	1.27922	0.958292	-0.452714	0.52126	0.142566	0.322749	1.41421
9	4	0.163591	0.877634	0.333426	-0.963472	-1.45999	1.79029	0
9	5	-0.090262	0.769277	0.857252	0.665016	-0.806872	-0.677349	0.707107
9	6	0.306677	-0.761153	1.25482	-0.475424	0.712832	0.169516	-0.707107
10	1	0.035563	0.435443	0.808885	-1.14563	1.18661	1.3762	0.085876
10	2	0.783749	0.528113	0.187273	0.288753	1.52277	0.550482	0.60113
10	3	0.732791	0.662775	-0.788021	1.27918	0.32969	-1.82574	-0.944632
10	4	-0.18554	-0.430689	-0.362917	0.671161	-0.221404	0.408248	-1.45989
10	5	0.30617	0.318907	-0.381693	0.093183	-1.79284		0.60113
10	6	-1.67273	-1.51455	0.536474	-1.18665	-1.58584	-1.2455	1.11638
13	1	-1.5665	-1.79477	-1.10071	-1.16742	1.18661	1.54983	-1.3762
13	2	-0.314738	0.103845	-1.12187	1.17524	-1.54983		-0.550482
13	3	-0.403593	-0.278005	-0.370872	-0.151068	0.566139	1.63299	0.275241
13	4	1.10558	0.769225	0.957115	-0.690854	-1.10096	0.408248	1.10096
13	5	0.35176	0.512811	1.07331	0.101788	-1.08821	0.408248	1.10096
13	6	0.827484	0.68689	0.563032	0.732318	0.885615	0	-0.550482
14	1	0.537711	0.293864	1.16523	-0.43432	1.29099	0.408248	0.597614
14	2	0.367551	-0.733916	0.099195	-0.613327	0.645497	0.476731	1.79284
14	3	0.577299	-1.04553	0.300068	-0.093008	1.18661	0.408248	-0.597614
14	4	-0.969036	1.01984	-1.7196	-0.515347	0.221404	0.408248	-0.597614
14	5	-0.388315	0.989461	-0.116805	-0.301213	0.550482	0.597614	-0.597614
14	6	-0.125209	-0.523724	0.271915	1.95722	0.408248	1.29099	-0.597614
15	1	0.596515	0.353467	0.475825	-0.057702	-0.6742	-1.11803	-0.408248
15	2	1.5171	1.33615	0.359778	-0.775636	-1.18661	-0.912871	-1.63299
15	3	-0.497881	0.308421	-0.400827	0.464272	-0.476731	-0.816497	0.816497
15	4	-1.11845	-0.365664	-1.31487	-0.098271	0.645497		0.816497
15	5	0.332734	-0.912585	1.04799	1.14583	-0.362738	0.645497	0.816497
15	6	-0.830019	-0.719785	-0.16789	-0.678495	0.221404	-0.408248	-0.408248
16	1	-0.567917	-0.349795	0.459598	-1.15067	-1.11803	0.851943	0.712832
16	2	1.72987	1.02137	0.303699	0.124052	-1.21716	-1.32586	0.712832
16	3	-0.294579	0.141742	-0.41582	-0.052906	0	0.787499	-0.142566
16	4	0.600838	1.11744	-0.478826	1.76525	-0.221404	-1.58114	0.712832
16	5	-0.606014	-0.917092	-0.769917	-0.674603	1.03661	1.83852	-1.85336
16	6	-0.862197	-1.01366	0.901266	-0.011129	-1.56823	1.29099	-0.142566
17	1	0.866113	-0.197578	-0.829391	-0.992255	-0.645497	-0.645497	-1.22474
17	2	1.40345	0.456787	-0.550785	-0.689674	0.275241	-0.142566	-0.408248
17	3	-0.307496	-0.657465	-0.69599	-0.213629	1.10702	0.104031	-0.408248
17	4	-1.0157	-1.23514	-0.277495	1.68332	0.179029	0.221404	-0.408248
17	5	-0.184588	1.67077	0.712267	0.662013	1.11803	0.476731	1.22474
17	6	-0.761782	-0.037377	1.64139	-0.449772	0.707107	0.645497	1.22474
18	1	-0.924166	-0.548524	-0.344892	0.020305	-0.816497	-0.597614	-0.801784
18	2	-0.418461	-0.807249	-0.908524	0.867119	0.822638	-1.08821	0.267261
18	3	-0.929567	1.3152	-0.965015	0.47246	1.10096	-1.70783	0.801784
18	4	0.151054	-0.331677	1.4929	-1.10913	0.476731		1.33631
18	5	1.14991	0.012619	-0.192957	-0.152758	-0.9759	-0.221404	-0.267261
18	6	0.971232	0.359636	0.91849	-0.097996	1.2455	0.476731	-1.33631
19	1	1.51978	-0.817403	-0.221766	-0.357882	0.60113	0	-1.32586
19	2	0.062694	-0.154042	-1.00141	0.574732	1.5	1.2455	-0.85791
19	3	-0.391152	0.680997	0.367049	-0.087487	-0.645497	-0.408248	1.01389
19	4	-1.15621	-0.905147	-0.161885	0.514662	1.42887	1.58114	-0.389959
19	5	0.294192	-0.163137	-0.19587	0.367048	-0.408248	0	0.545943
19	6	-0.32931	1.35873	1.21389	-1.01107	1.29099	-0.645497	1.01389
20	1	-0.12187	-0.736785	-0.134987	0.822662	0.707945	-0.308607	0.204124
20	2	0.17791	-0.739099	0.775767	0.527146	1.63164	-0.550482	0.816497
20	3	0.811951	1.43342	0.447645	-1.05353	-1.29099	-0.912871	-1.02062
20	4	-1.16122	0.25743	-1.51166	0.143613	-1.56823	-1.61374	-1.02062
20	5	0.840927	0.524115	0.01512	0.01011	-0.162221	0.179029	1.42887
20	6	-0.547702	-0.739083	0.408113	-0.450002	-0.806872	-0.677349	-0.408248
21	1	-0.163607	1.39832	1.42796	-1.67022	-1.85336	-1.86467	0
21	2	-0.761128	-0.516291	-0.542942	0.027719	1.18661	0.550482	0
21	3	-0.387181	1.03954	-0.20561	0.827216	0.380693	1.3762	0.912871
21	4	-0.105228	-0.311868	-0.133532	-0.074841	0.32969	0.912871	0
21	5	1.74283	-0.807911	0.39855	0.107517	-0.221404	0.408248	-1.82574
21	6	-0.325684	-0.801786	-0.94443	0.782607	-0.597614		0.912871
22	1	-0.330407	-0.33151	-0.380986	-0.154983	-0.853913	-0.566139	-1.10702
22	2	-0.385322	-0.459653	-0.375123	0.912999	-0.728219	-0.712832	0.221404
22	3	0.406247	0.238701	0.839804	-0.737258	1.29099	-0.816497	0.221404
22	4	0.837207	1.38133	0.009962	-0.34905	0.243975	0.322749	-1.10702
22	5	-0.074259	-0.568664	-0.165087	0.259207	-1.2455	0.08165	0.221404
22	6	-0.453466	-0.260205	0.07143	0.069083	0.142566	-0.221404	1.54983
23	1	-1.32065	-1.29871	1.88021	-1.77547	-0.322749	-0.645497	0.645497
23	2	-0.027578	-0.189711	0.334073	-0.414411	0.579501	0.847579	-1.29099
23	3	-0.931549	-0.764005	-0.40061	0.183793	0.645497	0.169516	-1.29099
23	4	0.564498	0.156265	-0.575884	0.391958	-1.76853	-1.10702	0.645497
23	5	0.677149	0.878946	-0.416175	0.625478	0.362738	0.179029	0.645497
23	6	1.03813	1.21722	-0.821612	0.988652	-0.362738	-0.322749	0.645497
24	1	-1.2938	-1.04625	-0.602854	-0.607842	0.597614	0.408248	1.03661
24	2	0.729787	-0.065537	-0.143626	-0.8783	0.169516	0.221404	-0.296174
24	3	-0.592769	0.122085	0.912818	-0.20097	-0.221404		-1.62896
24	4	0.218083	0.660723	1.52445	-0.415645	-0.792594	-0.816497	-0.296174
24	5	1.273	1.22295	-0.928742	0.961043	0.550482	1.63299	0.148087
24	6	-0.334306	-0.893974	-0.762051	1.14171	-0.362738	-2.04124	1.03661
25	1	0.985308	-0.109303	-0.144972	-0.522678	-1.77123	-1.11803	-1.03469
25	2	1.06042	-0.702889	-1.38247	-0.63846	1.29099	0.408248	-1.36143
25	3	-0.309844	1.07189	0.244257	-0.617966	-1.93649	1.43019	-0.054457
25	4	-0.632939	-0.51572	0.794786	1.87484	0.169516	0.408248	0.59903
25	5	-1.32688	-0.955937	0.381525	-0.168632	1.54983	0.408248	0.925774
25	6	0.223933	1.21196	0.10687	0.072898	0.550482	0.597614	0.925774
26	1	-1.00764	-0.933047	-0.138501	0.118781	0.408248	-0.645497	0
26	2	-0.654705	-0.476833	0.069285	1.8657	0.3371	0	0.645497
26	3	-0.164833	-0.514537	0.138568	-0.209079	-0.169516	-0.912871	0.645497
26	4	0.909112	1.36211	-0.924452	-0.163171	0.476731	-0.816497	0.645497
26	5	0.437397	0.556625	0.700569	-0.87142	0.645497		0
26	6	0.480671	0.00568	0.154531	-0.740811	-1.08821	0.645497	-1.93649
27	1	-0.088121	-0.572897	-0.544887	0.382721	-1.10702	-0.408248	-0.275241
27	2	0.264428	0.809532	0.294869	-1.00341	-0.745356	-1.4199	-1.10096
27	3	1.6536	1.04047	1.17573	-0.853191	0	-0.389959	0.550482
27	4	0.131947	0.822938	0.973056	-0.348629	1.05409	0.787499	-1.10096
27	5	-1.09538	-1.2023	-1.37634	1.50743	-1.54983	0	1.3762
27	6	-0.866479	-0.897749	-0.52242	0.315078	-0.740436	-0.483821	0.550482
28	1	-0.684553	-0.967887	0.34287	-0.543348	0.997965	1.29099	0.408248
28	2	0.765152	-0.765012	0.80629	1.61593	-0.645497	-0.645497	1.1081
28	3	0.089498	0.877062	-0.17135	-0.796762	1.10096	0.712832	-0.99146
28	4	-0.52468	-0.489512	0.067727	0.056399	0.442807	0.104031	1.1081
28	5	-1.10994	0.942294	-1.26548	-0.814534	0.179029	-0.442807	-0.99146
28	6	1.46452	0.403056	0.219941	0.482319	0	-0.476731	-0.641533
29	1	0.158607	-0.9278	0.000621	0.910233	0	0.645497	-0.989071
29	2	-1.22552	-0.69067	-0.570666	0.077605	0.408248	-0.597614	-0.32969
29	3	0.276061	-1.00166	-0.441034	1.07685	-1.86963	0.362738	0.32969
29	4	-0.225555	0.928546	1.7536	-1.23823	-0.550482	-0.243975	1.64845
29	5	-0.675421	0.549991	-0.31891	-0.779701	0.476731		0.32969
29	6	1.69183	1.14159	-0.423612	-0.04676	-0.243975	-1.54983	-0.989071
30	1	-0.702163	-0.557505	1.27488	0.250769	-0.792594	0.476731	-0.169516
30	2	-0.990644	-1.15771	-0.182535	0.203749	-0.944632	-1.11803	0.847579
30	3	0.00702	0.236333	-0.92139	-1.46256	0.5	0.566139	0.847579
30	4	0.223672	-0.04186	-0.80601	0.840424	-0.645497	-0.408248	0.847579
30	5	1.80518	1.65337	0.677242	0.953753	-0.408248	-0.790569	-1.18661
30	6	-0.343063	-0.132625	-0.042188	-0.786135	-0.408248	1.58114	-1.18661
31	1	-1.01159	-0.407268	-0.191744	0.081504	-0.645497	-0.645497	0
31	2	-0.196156	0.918753	1.19862	0.108202	-0.925774	-0.308607	0.790569
31	3	0.063782	-0.74628	-0.341828	-0.860597	0.60113	-1.3762	1.58114
31	4	0.136312	0.205128	-0.052386	-0.119108	0.645497	0.912871	-0.790569
31	5	0.057441	-0.373882	-0.608856	0.655667	0.142566	0.322749	-0.790569
31	6	0.950212	0.403549	-0.003808	0.134332	0.811107	-0.895144	-0.790569
32	1	0.43577	-0.336826	-0.416609	0.984515	1.61374	1.06441	1.2455
32	2	1.29414	1.45163	1.03455	0.406738	-0.142566	0.169516	1.2455
32	3	-0.495976	0.447019	0.413999	-1.617	-0.847579	0.550482	-0.113228
32	4	-1.03561	-0.845627	-0.739101	-0.067367	-1.33243	-0.275241	-0.792594
32	5	-0.715503	-1.24103	-0.393126	-0.151709	1.64845	0.912871	-0.792594
32	6	0.517178	0.524831	0.100287	0.444821	-0.221404	0.408248	-0.792594
33	1	0.254782	-0.318862	0.788014	-0.250983	0.597614		-0.442807
33	2	0.868673	0.048711	-0.742851	-0.882283	0.9759	-0.566139	0.885615
33	3	-0.530222	-0.475813	-0.351353	-0.58095	1.14434	0.142566	-0.442807
33	4	0.120537	1.1015	-0.17744	1.28174	1.29099	-0.816497	1.54983
33	5	0.940209	1.08981	-0.221341	0.516544	-0.48795	0.322749	-0.442807
33	6	-1.65398	-1.44535	0.70497	-0.084064	1.47196	1.06145	-1.10702
34	1	0.458836	-0.415502	-0.565544	-0.855302	0.142566	1.10702	0.645497
34	2	-1.25909	1.78657	-0.980714	1.39066	-0.322749	-0.645497	-1.29099
34	3	-1.11517	0.133342	0.395465	1.14098	0.965834	0.339032	0.645497
34	4	0.280239	0.221052	0.635771	-0.456159	-1.29099	0.169516	0.645497
34	5	0.314537	-1.04333	0.916848	-0.442814	-0.520157	-1.10702	0.645497
34	6	1.32065	-0.682128	-0.401826	-0.777367	1.08821	0.716115	-1.29099
35	1	0.059249	-1.57215	-1.11909	1.34129	0.362738	-0.322749	-1.54983
35	2	0.796795	-0.680768	-1.30133	0.756334	0.597614	0.408248	0.664211
35	3	0.038569	0.06748	0.922168	-0.101851	-0.847579	0.221404	0.664211
35	4	-0.945848	0.719668	0.852513	-0.848049	-0.221404		1.10702
35	5	-0.289233	0.660351	0.689061	-0.959382	1.2455	0.408248	-0.664211
35	6	0.340468	0.805414	-0.043322	-0.188343	0.550482	-0.816497	-0.221404
36	1	-1.04342	-0.303462	0.915301	1.61029	-1.08821	0.408248	0.944632
36	2	-0.373195	0.292586	-1.09228	-0.692039	0.221404	1.11803	0.944632
36	3	1.51045	-0.588648	-0.038728	-0.763558	-0.645497	0.408248	0.429378
36	4	-0.039228	0.713324	-0.421207	-0.760984	0.645497	-0.476731	-0.60113
36	5	-0.822601	1.09426	0.772501	0.809128	0.169516	0.408248	-1.63164
36	6	0.767995	-1.20806	-0.135585	-0.202841	0.221404	0.408248	-0.085876
37	1	-1.36425	1.06212	-0.484352	0.710807	-0.275241	0.597614	0.626962
37	2	1.03037	0.191603	-0.071579	-0.507047	0.408248	1.29099	0.626962
37	3	-0.418149	-0.115867	0.20213	0.255684	1.0113	1.11803	-1.6301
37	4	-0.21617	-0.567074	-0.679806	0.261008	0.847579	-0.912871	-0.877747
37	5	0.386881	0.205153	0.024096	0.405337	-0.476731	-0.816497	0.626962
37	6	0.58132	-0.775938	1.00951	-1.12579	0.645497		0.626962
38	1	1.29785	-0.517732	0.130732	-0.121631	-1.08821	-1.29099	-0.380693
38	2	0.437967	-1.2903	-0.086908	-0.135713	0.221404	-0.408248	-1.52277
38	3	0.866948	-0.015573	-1.32541	0.452389	0.372678	-0.283981	-0.380693
38	4	-0.818306	1.13298	-0.017206	1.07989	0.912871	1.01389	0.761387
38	5	-0.928113	-0.531548	0.312489	-1.33454	0	1.08281	1.33243
38	6	-0.856342	1.22217	0.986302	0.059608	-0.221404	0	0.190347
39	1	-0.007558	1.07247	-0.59932	0.764001	1.48087	-0.483821	-0.912871
39	2	-0.763066	-1.32069	-0.508687	0.916285	0.142566	-0.645497	-0.912871
39	3	-0.183629	-1.03098	-0.318562	0.111001	-0.645497	-0.645497	0.912871
39	4	0.189489	0.245096	0.200718	-0.258247	-0.550482	-0.142566	0.912871
39	5	-0.884039	0.271293	0.2061	0.0555	-0.885615	0.104031	0.912871
39	6	1.6488	0.762812	1.01975	-1.58854	1.2532	0.885615	-0.912871
40	1	1.25876	-0.497148	1.76603	-1.57921	-1.11803	-0.476731	-0.716115
40	2	0.537996	0.710292	0.454778	-0.667877	1.41421	0.645497	-1.2532
40	3	-0.556147	-1.28518	-0.516846	0.6544	-0.816497	-0.597614	-0.179029
40	4	-0.022646	-0.150947	-0.303157	-0.05835	0.373926	1.08821	-0.179029
40	5	-0.453499	-0.237919	-0.778552	0.577913	0.275241	0.48795	0.895144
40	6	-0.764459	1.46091	-0.622258	1.07313	-1.43019		1.43223
42	1	-0.293545	0.611293	0.074095	1.41024	-0.408248	0	0.678064
42	2	-0.922887	-0.722148	-0.256621	0.780483	-0.645497	-0.645497	-0.339032
42	3	-0.627503	-0.680535	-0.528671	0.145042	0.707945	1.08012	-1.35613
42	4	-0.562518	-1.13326	-0.86796	-0.413543	0.085876	-0.550482	-0.847579
42	5	1.67161	0.480842	1.86285	-1.38427	0.645497	0.912871	0.678064
42	6	0.734839	1.4438	-0.283697	-0.537955	0.997965	0.322749	1.18661
43	1	-1.30904	-1.31065	-0.123766	-0.19742	1.13555	-0.895144	0.559017
43	2	0.434092	0.764837	-0.779559	0.691552	0.645497	1.06441	1.11803
43	3	1.21012	-0.652577	-0.105757	0.697363	0.712832	1.18661	0.559017
43	4	0.280852	1.31074	0.590859	0.01944	0.169516	-1.10096	-0.559017
43	5	-0.058528	-0.430061	1.26062	-1.25223	-0.761387	-1.10096	-1.67705
43	6	-0.557499	0.317713	-0.842401	0.041299	-0.32969	0	0
44	1	0.275172	0.126285	-0.586436	0.447364	1.10702	0.408248	0
44	2	-0.623324	-1.12863	-0.198322	-0.144302	0.597614		0.912871
44	3	-1.25146	-1.16224	-0.110749	-0.495638	0.609938	0.113228	0.912871
44	4	0.524623	0.856173	-0.098594	0.329614	1.14434	0.997965	0
44	5	0.89741	0.921243	0.230798	0.206738	-0.645497	0.408248	0
44	6	0.17758	0.387166	0.763304	-0.343776	1.70783	0.322749	-1.82574
45	1	0.532583	-0.752032	0.381808	-1.16639	-0.566139	1.06145	0.142566
45	2	-0.721155	-0.309038	-0.20981	1.22799	-1.56823	-1.54983	0.997965
45	3	0.212786	0.765323	-0.456089	-0.515747	1.61374	1.29099	-0.712832
45	4	-0.06139	-1.34269	-0.502042	-0.470747	0.965834	1.35613	-1.56823
45	5	0.087462	0.356922	-0.087648	-0.188612	0.645497	0.169516	0.997965
45	6	-0.050287	1.28151	0.873781	1.11351	0.104031	1.54983	0.142566
46	1	1.33582	-0.392149	-1.25991	-1.07601	-1.08821	-1.43223	-0.545943
46	2	-0.396668	-0.370806	-1.18968	0.914201	-1.08821	-1.29099	0.85791
46	3	-1.26781	-0.87607	0.787507	0.888684	-0.597614	0.408248	0.85791
46	4	0.700736	-0.505804	0.905501	0.522716	-0.847579	-1.10702	0.85791
46	5	0.103622	1.87721	0.633781	-1.12905	1.10702		-1.48184
46	6	-0.475698	0.267617	0.122801	-0.120541	-0.113228	-0.816497	-0.545943
47	1	-0.385985	-0.048608	-0.216954	-0.59736	-1.10096	-0.816497	-1.54983
47	2	-0.987796	-0.871025	-1.01518	0.172199	0.362738	0.408248	-0.221404
47	3	-0.639886	-1.12173	-0.688519	0.297673	-0.442807	0	-0.221404
47	4	1.02456	1.69875	0.995327	0.015987	-0.645497	0.408248	1.10702
47	5	1.24119	0.230986	1.13332	0.157956	0.645497	-1.43019	1.10702
47	6	-0.252086	0.111632	-0.207996	-0.046454	0.169516	0.408248	-0.221404
49	1	-0.058454	-0.247811	0.196952	-0.611776	-1.29099		0.104031
49	2	-0.449545	-0.551061	-0.282595	-0.487942	1.08821	0.645497	0.728219
49	3	-0.089741	-0.245442	0.029351	0.898535	1.54983	-0.408248	-0.520157
49	4	0.748686	1.35956	0.031917	0.133727	-0.745356	-0.851943	0.728219
49	5	-0.02355	0.147403	-0.36835	0.240829	0.912871	1.01389	-1.76853
49	6	-0.127396	-0.46265	0.392725	-0.173373	-0.527046	-0.689062	0.728219
50	1	-0.705709	0.547302	-0.083784	0.682008	1.10702	1.58114	0.816497
50	2	-0.102615	-0.676028	-0.715947	1.47589	-0.740436	0.096764	-1.63299
50	3	-0.500704	0.477992	-1.5233	0.32981	0.142566	-0.645497	-0.408248
50	4	-0.78777	-1.33815	0.359565	-0.478497	1.29099	1.29099	-0.408248
50	5	0.25111	0.494903	1.00832	-1.01478	1.10096	0.712832	0.816497
50	6	1.84569	0.493986	0.955144	-0.994428	0.442807	0.104031	0.816497
51	1	0.34764	0.296015	1.1123	-0.98273	-0.895144	0.221404	0.267261
51	2	1.47505	1.86911	0.966247	-0.771526	-1.11803	-1.43019	-1.87083
51	3	-0.198383	-0.61671	0.142531	-0.294163	-1.41421	-1.29099	0.801784
51	4	-0.731347	-0.694167	-1.10993	1.15452	-0.816497	-0.597614	0.801784
51	5	-0.209368	-0.72285	-1.11056	1.24482	0.822638	1.08821	-0.267261
51	6	-0.683588	-0.131395	-0.000586	-0.35092	1.10096	0.48795	0.267261
52	1	-0.318393	-0.021023	-0.099728	0.305626	-0.476731		-0.148087
52	2	0.924832	0.344605	0.127076	-0.177514	1.21988	1.10702	-1.92513
52	3	1.10007	0.980739	0.429105	-0.131787	-0.113228	-0.476731	0.296174
52	4	-0.199087	0.092211	-0.132944	-0.030335	0.60113	1.11803	0.740436
52	5	-0.962617	-1.11846	-0.686623	0.882309	-1.5	-1.47196	0.296174
52	6	-0.544808	-0.278069	0.363114	-0.848299	1.29099	-0.408248	0.740436
54	1	-1.49103	-0.897153	1.45012	1.52867	-0.712832	-0.645497	0.442807
54	2	-0.372374	-0.130408	0.342676	0.01815	0.486664	-0.358057	-1.54983
54	3	1.29207	1.55059	0.424621	-0.478348	-0.806872	-1.25793	0.442807
54	4	0.69676	0.323795	-0.443214	-1.51952	0.712832	0.169516	1.10702
54	5	0.10942	0.385151	-0.344087	0.333504	-0.847579	-0.275241	0.442807
54	6	-0.23485	-1.23197	-1.43011	0.117541	-0.190347	0.550482	-0.885615
55	1	-1.58556	-1.61448	-1.40035	1.63035	-0.989071	0	0.645497
55	2	0.184232	0.99789	0.336119	0.015951	1.10702	0.408248	-1.29099
55	3	-0.032461	-0.168307	0.246181	-0.59765	0.597614		0.645497
55	4	0.803747	0.210045	-0.014189	-0.269321	0.609938	0.792594	0.645497
55	5	1.16597	0.763011	-0.314918	-0.54222	-0.104031	0.142566	0.645497
55	6	-0.535922	-0.188159	1.14716	-0.237113	-0.645497	1.63299	-1.29099
56	1	-0.912165	-1.13412	-0.043732	0.878862	-0.48795	-0.645497	0.867763
56	2	-0.107497	0.190015	0.515145	0.830408	0.113228	0.08165	0.173553
56	3	-0.728599	-0.537819	0.547022	-1.79055	-0.712832	-0.221404	-0.867763
56	4	1.65311	1.19146	-0.737313	0.223199	-0.322749	-0.645497	0.520658
56	5	-0.565839	-0.783269	0.881147	-0.261839	-1.35217	-0.678064	-1.56197
56	6	0.660991	1.07374	-1.16227	0.119923	0.645497	1.18661	0.867763
57	1	0.853325	0.543062	1.34295	-0.288644	0.728219	0.221404	0.267261
57	2	0.432343	-0.426497	-0.895721	0.215306	-0.362738	1.2532	-1.87083
57	3	-1.83361	-1.06089	-0.446492	1.43476	-1.08821	-0.322749	0.801784
57	4	0.64982	0.81026	0.872637	-0.013357	-1.79284	0.408248	0.267261
57	5	0.3255	0.166583	-0.852277	-1.3718	-0.847579	-1.10702	0.801784
57	6	-0.427381	-0.032513	-0.021092	0.023739	1.10702		-0.267261
58	1	-0.150456	-0.696074	0.130249	0.111856	0.566139	0.408248	-1.42887
58	2	-1.15975	-1.2812	-1.8021	0.997084	1.3762	-0.816497	-0.204124
58	3	1.01916	1.60272	0.96426	-0.637672	1.08821	0.408248	0.408248
58	4	-0.65031	0.262878	0.188906	-0.854105	0.221404	1.11803	1.02062
58	5	-0.066024	0.153081	-0.214369	0.035798	-0.645497	0.408248	1.02062
58	6	1.00737	-0.041415	0.733057	0.347039	0	-0.476731	-0.816497
60	1	1.35704	-0.500211	-0.238633	0.757287	-1.43019	0.408248	-1.56823
60	2	-1.01432	-0.999947	0.168012	0.400031	0.645497		0.142566
60	3	-0.310333	0.265356	-0.039615	1.168	1.08821	0.645497	-0.712832
60	4	-0.721642	1.63707	-0.143631	-1.13497	-1.10702	-0.408248	0.142566
60	5	0.896323	-0.689315	-0.242289	-0.684273	1.11803	0.851943	0.997965
60	6	-0.207068	0.28705	0.496156	-0.506076	0.608581	0.545943	0.997965
61	1	-0.984173	-1.856	0.86623	-0.209498	1.05409	-1.27969	0.997965
61	2	0.122399	0.636354	0.155463	0.469285	1.10702	0	0.142566
61	3	-0.409792	0.12055	-0.628377	-0.359896	-0.296174	-1.06441	0.142566
61	4	0.825881	0.6859	-1.58894	1.73477	-0.712832	-0.645497	-0.712832
61	5	0.996585	0.650108	0.480631	-0.872397	1.29099	1.29099	0.997965
61	6	-0.550899	-0.236908	0.714996	-0.762265	-1.3762	0.712832	-1.56823
62	1	1.08748	1.04499	1.25289	-0.612701	-1.54983	-1.76853	0.645497
62	2	0.038107	0.518032	0.481174	-0.960035	-1.43223	0.885615	0
62	3	0.315309	0.077754	-0.796735	0.981109	0	1.43019	0.645497
62	4	-1.10155	-1.52215	-1.39467	0.921955	-0.707107	-1.29099	0.645497
62	5	-0.484951	-0.421036	-0.010894	0.583374	0.408248	0.597614	0
62	6	0.145609	0.302407	0.468235	-0.913703	-0.074785	-0.362738	-1.93649
63	1	0.606932	0.069192	1.74322	-0.766963	-1.3762	-0.243975	-1.63299
63	2	-0.205191	-0.086885	-1.00617	0.60135	1.43019		-0.408248
63	3	-0.288472	0.077707	-0.482766	0.506218	-0.9759	1.10702	-0.408248
63	4	-0.532818	-0.943163	-0.591873	0.170021	-1.47196	-1.43019	0.816497
63	5	0.318991	-0.493867	-0.10645	1.00737	1.11638	1.11803	0.816497
63	6	0.100558	1.37701	0.444036	-1.518	0	0.566139	0.816497
64	1	-1.60447	-0.471433	1.15514	0.202485	-0.645497	-0.408248	-0.712832
64	2	-0.280376	-0.304952	-0.537898	-0.591311	-1.02062	-0.790569	0.142566
64	3	0.067634	-0.011238	-0.398521	-1.15689	-0.408248	-1.58114	1.85336
64	4	0.545133	0.305135	-1.08496	1.14651	1.29099	-0.645497	-0.712832
64	5	1.13346	0.481809	0.528901	1.16777	0.381201	0.617213	0.142566
64	6	0.138619	0.000679	0.337342	-0.768555	-0.429378	1.10096	-0.712832
65	1	0.322178	0.59905	-0.566683	0.636551	-1.29099	-0.912871	-0.169516
65	2	-0.137737	-0.739764	0.459879	-0.492048	0.997965	1.29099	-0.169516
65	3	-0.990161	-0.722135	0.213672	-0.266045	-0.811107	0.179029	1.86467
65	4	-0.443688	-0.281264	1.3453	-1.3292	0.161374	0.483821	-1.18661
65	5	0.554329	-0.146538	-0.313369	0.522795	-0.142566	0.169516	-0.169516
65	6	0.695079	1.29065	-1.1388	0.927949	-0.847579	-1.10096	-0.169516
66	1	-0.69697	0.001889	-1.34207	1.28092	0.380693	-1.10096	-1.54418
66	2	-0.878134	-0.245249	-0.648927	0.572059	-0.989071	0	0.635838
66	3	0.731745	-0.4598	0.556513	0.327538	-1.54983	-2.04124	0.635838
66	4	0.678965	-0.078327	1.55564	-1.14125	0.597614		-0.999175
66	5	0.322023	0.245622	-0.085032	-0.27262	0.243975	1.47196	0.635838
66	6	-0.157627	0.535865	-0.036126	-0.766656	-0.104031	0.997965	0.635838
67	1	-0.610739	-1.62065	-1.70653	1.02759	-0.645497	0.408248	-1.3097
67	2	-1.01113	0.875	-0.340247	-0.063973	-1.21988	-1.61374	0.398603
67	3	0.846758	0.087661	0.797888	-0.614349	-0.566139	-0.898146	1.08192
67	4	0.889497	0.68711	0.740104	-0.490096	0.997965	1.10702	1.08192
67	5	0.914997	0.593512	0.808031	-0.749011	0.645497	1.29099	-0.626377
67	6	-1.02939	-0.622638	-0.299244	0.889843	-0.965834	-1.18661	-0.626377
